# Supplementary material for: Mucosal Adenovirus-Vectored Rv2299c Vaccine Protects Against Tuberculosis by Inducing Trained Immunity in Dendritic Cells and Polyfunctional T Cells
Source: Vaccines (Basel). 2026 Jan 2;14(1):55. doi: 10.3390/vaccines14010055 (PMC12846401; doi:10.3390/vaccines14010055)
Supplement: Supplementary file 1 [file vaccines-14-00055-s001.zip]

Archive with 1 entries (1 files):
- vaccines-4022684-supplementary.pdf
